# Supplementary material for: Effects of Adding Ultrasound-Guided Percutaneous Neuromodulation to a Percutaneous Needle Electrolysis and Eccentric Exercise Intervention in Patellar Tendinopathy: A Randomized Controlled Trial
Source: Healthcare (Basel). 2026 Jul 13;14(14):2092. doi: 10.3390/healthcare14142092 (PMC13410285; doi:10.3390/healthcare14142092)
Supplement: Supplementary file 1 [file healthcare-14-02092-s001.zip]

Archive with 1 entries (1 files):
- healthcare-4335449-supplementary.pdf
